# Supplementary material for: Predictors of puerperal menstruation
Source: PLoS One. 2020 Jul 10;15(7):e0235888. doi: 10.1371/journal.pone.0235888 (PMC7351153; doi:10.1371/journal.pone.0235888)
Supplement: S1 Data — (XLSX) [file pone.0235888.s001.xlsx]

## Sheet: Sheet1
s/no	AGE	BOOKING STATUS	PARITY	MODE OF DELIVERY	EPISIOTOMY	BREASTFEEDING	EXCLUSIVE	LEVEL OF EDUC	MARITAL	OCCUPATION	SOCIAL CLASS	MENSES	GA DELIVERY	HIV	HAART	COITAL ACTIVITY	FP	TYPE OF FP	NATURAL	LMP	PPH	BLOOD TRANF	OXYTOCIN AUGUMENTATION	MENSES	MISOPROSTOL	MENSES	RECTAL INSERT	OXYTOCIN INFUSION	MRP	ERCP
1	25-29	BOOKED	PRIMI	CS	NO	YES	YES	TERTIARY	S	TRADING	HIGH	YES	TERM	NEGATIVE	NO	YES	YES	IUCD	CALENDA	6WEEKS	NO	NO	YES	YES	YES	YES			YES	NO
2	40-44	BOOKED	MULTI	VAGINAL	YES	YES	YES	TERTIARY	M	BUSINESS	LOW	NO	PRETERM	NEGATIVE	NO	YES	NO	NATURAL	CALENDA	6WEEKS	NO	NO	YES	NO	NO	NO			YES	NO
3	20-24	BOOKED	PRIMI	VAGINAL	NO	YES	YES	SECOND	M	ARTISAN	HIGH	YES	TERM	NEGATIVE	NO	NO	YES	PILL		6WEEKS	NO	NO	NO	YES	NO	YES			NO	YES
4	35-39	UNBOOKED	MULTI	VAGINAL	NO	YES	YES	PRIMARY	M	PROFESSIONAL	LOW	NO	TERM	NEGATIVE	NO	NO	YES	INJECTABLE		6WEEKS	NO	NO	NO	NO	YES	NO			YES	NO
5	30-34	UNBOOKED	PRIMI	CS	NO	YES	YES	PRIMARY	M	TRADING	LOW	YES	TERM	NEGATIVE	NO	NO	YES	IMPLANT		6WEEKS	NO	NO	NO	YES	YES	YES			NO	NO
6	30-34	UNBOOKED	MULTI	CS	NO	YES	YES	PRIMARY	M	TRADING	HIGH	NO	TERM	NEGATIVE	NO	NO	YES	BTL		6WEEKS	YES	YES	YES	NO	YES	NO			YES	YES
7	20-24	BOOKED	MULTI	CS	NO	YES	YES	SECOND	M	TRADING	LOW	YES	TERM	NEGATIVE	NO	YES	YES	CONDOM		6WEEKS	NO	NO	YES	YES	YES	YES			NO	NO
8	30-34	UNBOOKED	MULTI	CS	NO	YES	YES	TERTIARY	M	TRADING	HIGH	YES	TERM	NEGATIVE	NO	YES	YES	OTHERS	CALENDA	6WEEKS			YES	YES	NO	YES			NO	YES
9	40-44	UNBOOKED	MULTI	CS	NO	YES	YES	TERTIARY	M	TRADING	LOW	YES	TERM	NEGATIVE	NO	YES	NO	IUCD		6WEEKS			NO	YES	NO	YES			YES	NO
10	35-39	BOOKED	PRIMI	VAGINAL	NO	YES	YES	TERTIARY	M	TRADING	HIGH	YES	PRETERM	NEGATIVE	NO	NO				6WEEKS			YES	YES	NO	YES			NO	NO
11	25-29	UNBOOKED	MULTI	VAGINAL	NO	YES	NO	TERTIARY	M	TRADING	LOW	YES	TERM	NEGATIVE	NO	YES				6WEEKS			NO	YES	YES	YES			NO	NO
12	25-29	BOOKED	MULTI	VAGINAL	NO	YES	NO	TERTIARY	M	TRADING	HIGH	YES	TERM	NEGATIVE	NO	NO				6WEEKS			YES	YES	NO	YES			NO	NO
13	30-34	BOOKED	PRIMI	VAGINAL	YES	YES	NO	TERTIARY	M	TRADING	HIGH	YES	PRETERM	NEGATIVE	NO	YES				6WEEKS			YES	YES	NO	YES			NO	NO
14	35-39	UNBOOKED	MULTI	VAGINAL	YES	YES	NO	TERTIARY	M	TRADING	HIGH	YES	TERM	NEGATIVE	NO	NO				6WEEKS			YES	YES	YES	YES			NO	NO
15	30-34	BOOKED	MULTI	VAGINAL	YES	YES	YES	TERTIARY	M	TRADING	HIGH	YES	PRETERM	NEGATIVE	NO	YES				6WEEKS			NO	YES	NO	YES			NO	YES
16	20-24	BOOKED	MULTI	VAGINAL	YES	YES	YES	TERTIARY	M	TRADING	HIGH	YES	TERM	NEGATIVE	NO	NO				6WEEKS			YES	YES	YES	YES			NO	NO
17	25-29	UNBOOKED	PRIMI	VAGINAL	YES	YES	YES	TERTIARY	M	TRADING	HIGH	YES	TERM	NEGATIVE	NO	NO				6WEEKS			NO	YES	NO	YES			NO	NO
18	35-39	BOOKED	MULTI	VAGINAL	YES	YES	YES	TERTIARY	M	TRADING	LOW	YES	TERM	NEGATIVE	NO	YES				6WEEKS			YES	YES	NO	YES			NO	NO
19	30-34	BOOKED	MULTI	VAGINAL	YES	YES	YES	TERTIARY	M	TRADING	HIGH	YES	PRETERM	NEGATIVE	NO	NO				6WEEKS			NO	YES	YES	YES			YES	YES
20	35-39	BOOKED	MULTI	VAGINAL	NO	YES	YES	TERTIARY	M	TRADING	HIGH	YES	TERM	NEGATIVE	NO	YES				6WEEKS			YES	YES	NO	YES			NO	NO
21	20-24	BOOKED	MULTI	VAGINAL	YES	YES	NO	TERTIARY	M	TRADING	HIGH	YES	TERM	NEGATIVE	NO	NO				6WEEKS			YES	YES	NO	YES			NO	NO
22	35-39	UNBOOKED	MULTI	CS	NO	YES	YES	TERTIARY	M	TRADING	HIGH	YES	TERM	NEGATIVE	NO	YES				6WEEKS			YES	YES	YES	YES			NO	NO
23	25-29	BOOKED	PRIMI	VAGINAL	YES	YES	YES	PRIMARY	M	TRADING	LOW	YES	TERM	NEGATIVE	NO	YES				6WEEKS			NO	YES	NO	YES			YES	NO
24	30-34	BOOKED	MULTI	VAGINAL	NO	YES	NO	TERTIARY	M	TRADING	HIGH	YES	PRETERM	NEGATIVE	NO	NO				6WEEKS			NO	YES	NO	YES			NO	NO
25	30-34	UNBOOKED	MULTI	CS	NO	YES	YES	PRIMARY	M	TRADING	LOW	YES	TERM	NEGATIVE	NO	NO				6WEEKS			YES	YES	YES	YES			NO	NO
26	35-39	BOOKED	MULTI	VAGINAL	YES	YES	YES	SECOND	M	TRADING	LOW	YES	TERM	NEGATIVE	NO	YES				6WEEKS			NO	YES	NO	YES			NO	NO
27	20-24	UNBOOKED	MULTI	VAGINAL	YES	YES	NO	TERTIARY	M	TRADING	HIGH	YES	TERM	NEGATIVE	NO	NO				6WEEKS			NO	YES	YES	YES			NO	NO
28	30-34	BOOKED	MULTI	CS	NO	YES	YES	PRIMARY	M	TRADING	LOW	YES	TERM	NEGATIVE	NO	YES				6WEEKS			YES	YES	YES	YES			NO	NO
29	30-34	BOOKED	PRIMI	VAGINAL	NO	YES	YES	TERTIARY	M	TRADING	HIGH	YES	TERM	NEGATIVE	NO	NO				6WEEKS			NO	YES	NO	YES			NO	NO
30	35-39	BOOKED	MULTI	VAGINAL	YES	YES	NO	TERTIARY	M	TRADING	HIGH	YES	PRETERM	NEGATIVE	NO	YES				6WEEKS			NO	YES	YES	YES			NO	NO
31	20-24	BOOKED	MULTI	VAGINAL	NO	YES	YES	TERTIARY	M	TRADING	HIGH	YES	TERM	NEGATIVE	NO	NO				6WEEKS			YES	YES	NO	YES			NO	NO
32	30-34	UNBOOKED	PRIMI	CS	NO	YES	YES	TERTIARY	M	TRADING	HIGH	YES	TERM	NEGATIVE	NO	YES				6WEEKS			NO	YES	YES	YES			NO	NO
33	30-34	BOOKED	MULTI	VAGINAL	YES	YES	YES	TERTIARY	M	TRADING	HIGH	YES	TERM	NEGATIVE	NO	NO				6WEEKS			NO	YES	NO	YES			NO	NO
34	20-24	BOOKED	PRIMI	VAGINAL	NO	YES	YES	PRIMARY	M	TRADING	LOW	NO	PRETERM	NEGATIVE	NO	YES				6WEEKS			YES	NO	YES	NO			NO	NO
35	35-39	BOOKED	MULTI	VAGINAL	YES	YES	YES	PRIMARY	M	TRADING	LOW	YES	TERM	NEGATIVE	NO	YES				6WEEKS			NO	YES	YES	YES			NO	NO
36	25-29	BOOKED	PRIMI	CS	NO	YES	YES	SECOND	M	TRADING	LOW	NO	TERM	NEGATIVE	NO	YES				6WEEKS			YES	NO	YES	NO			NO	NO
37	20-24	UNBOOKED	MULTI	CS	NO	YES	NO	SECOND	M	TRADING	LOW	YES	TERM	NEGATIVE	NO	YES				6WEEKS			NO	YES	NO	YES			NO	NO
38	30-34	BOOKED	MULTI	VAGINAL	YES	YES	YES	TERTIARY	M	TRADING	HIGH	YES	PRETERM	NEGATIVE	NO	YES				6WEEKS			NO	YES	NO	YES			NO	NO
39	35-39	BOOKED	PRIMI	CS	NO	YES	YES	TERTIARY	M	TRADING	HIGH	NO	TERM	NEGATIVE	NO	NO				6WEEKS			YES	NO	YES	NO			NO	NO
40	20-24	BOOKED	PRIMI	VAGINAL	NO	YES	YES	PRIMARY	M	TRADING	LOW	NO	TERM	NEGATIVE	NO	NO				6WEEKS			YES	NO	NO	NO			NO	NO
41	30-34	BOOKED	MULTI	CS	NO	YES	NO	SECOND	M	TRADING	LOW	YES	TERM	NEGATIVE	NO	NO				6WEEKS			NO	YES	YES	YES			NO	NO
	40-44	BOOKED	MULTI	VAGINAL	YES	YES	YES	TERTIARY	M	TRADING	HIGH	YES	TERM	NEGATIVE	NO	YES				6WEEKS			YES	YES	YES	YES			NO	NO
	40-44	UNBOOKED	MULTI	VAGINAL	YES	YES	YES	SECOND	M	TRADING	LOW	YES	PRETERM	NEGATIVE	NO	YES				6WEEKS			NO	YES	NO	YES			NO	NO
	35-39	BOOKED	PRIMI	VAGINAL	NO	YES	YES	TERTIARY	M	TRADING	HIGH	YES	TERM	NEGATIVE	NO	YES				6WEEKS			NO	YES	YES	YES			NO	NO
	20-24	BOOKED	MULTI	CS	NO	YES	YES	TERTIARY	M	TRADING	HIGH	YES	TERM	NEGATIVE	NO	NO				6WEEKS			YES	YES	NO	YES			NO	NO
	25-29	BOOKED	MULTI	VAGINAL	YES	YES	YES	TERTIARY	M	TRADING	HIGH	YES	TERM	NEGATIVE	NO	NO				6WEEKS			NO	YES	NO	YES			NO	NO
	30-34	BOOKED	MULTI	VAGINAL	YES	YES	YES	TERTIARY	M	TRADING	HIGH	YES	TERM	NEGATIVE	NO	NO				6WEEKS			NO	YES	YES	YES			NO	NO
	20-24	BOOKED	MULTI	CS	NO	YES	YES	TERTIARY	M	TRADING	HIGH	YES	PRETERM	NEGATIVE	NO	YES				6WEEKS			YES	YES	NO	YES			NO	NO
	20-24	BOOKED	MULTI	VAGINAL	YES	YES	YES	SECOND	M	TRADING	LOW	YES	TERM	NEGATIVE	NO	NO				6WEEKS			NO	YES	YES	YES			NO	NO
	40-44	UNBOOKED	MULTI	VAGINAL	YES	YES	YES	PRIMARY	M	TRADING	LOW	YES	TERM	NEGATIVE	NO	YES				6WEEKS			NO	YES	NO	YES			NO	NO
	30-34	BOOKED	MULTI	CS	NO	YES	YES	TERTIARY	M	TRADING	HIGH	YES	TERM	NEGATIVE	NO	YES				6WEEKS			YES	YES	NO	YES			NO	NO
	30-34	BOOKED	MULTI	VAGINAL	YES	YES	YES	TERTIARY	M	TRADING	HIGH	YES	PRETERM	NEGATIVE	NO	YES				6WEEKS			NO	YES	YES	YES			NO	NO
	25-29	BOOKED	MULTI	VAGINAL	YES	YES	YES	TERTIARY	M	TRADING	HIGH	YES	TERM	NEGATIVE	NO	YES				6WEEKS			NO	YES	NO	YES			NO	NO
	30-34	BOOKED	MULTI	CS	NO	YES	YES	TERTIARY	M	TRADING	HIGH	YES	TERM	NEGATIVE	NO	NO				6WEEKS			YES	YES	NO	YES			NO	YES
	30-34	BOOKED	MULTI	VAGINAL	NO	YES	YES	SECOND	M	TRADING	LOW	NO	TERM	NEGATIVE	NO	NO				6WEEKS			YES	NO	NO	NO			NO	NO
	30-34	UNBOOKED	PRIMI	VAGINAL	NO	YES	YES	PRIMARY	M	TRADING	LOW	NO	TERM	NEGATIVE	NO	NO				6WEEKS			YES	NO	NO	NO			NO	NO
	25-29	UNBOOKED	PRIMI	VAGINAL	NO	YES	NO	TERTIARY	M	TRADING	LOW	NO	TERM	NEGATIVE	NO	YES				6WEEKS			NO	NO	NO	NO			NO	NO
	20-24	BOOKED	MULTI	VAGINAL	NO	YES	NO	PRIMARY	M	TRADING	LOW	NO	PRETERM	NEGATIVE	NO	NO				6WEEKS			YES	NO	NO	NO			NO	NO
	20-24	BOOKED	PRIMI	VAGINAL	NO	YES	YES	TERTIARY	M	TRADING	LOW	NO	TERM	NEGATIVE	NO	NO				6WEEKS			NO	NO	NO	NO			NO	NO
	20-24	UNBOOKED	MULTI	VAGINAL	NO	YES	YES	TERTIARY	M	TRADING	HIGH	NO	TERM	NEGATIVE	NO	YES				6WEEKS			NO	NO	NO	NO			NO	NO
	20-24	BOOKED	MULTI	VAGINAL	NO	YES	NO	PRIMARY	M	TRADING	LOW	NO	TERM	NEGATIVE	NO	NO				6WEEKS			YES	NO	NO	NO			NO	NO
	30-34	UNBOOKED	MULTI	VAGINAL	NO	YES	YES	SECOND	M	TRADING	LOW	NO	TERM	NEGATIVE	NO	YES				6WEEKS			YES	NO	NO	NO			NO	NO
	25-29	BOOKED	MULTI	VAGINAL	NO	YES	NO	TERTIARY	M	TRADING	HIGH	NO	TERM	NEGATIVE	NO	NO				6WEEKS			NO	NO	NO	NO			NO	NO
	30-34	BOOKED	PRIMI	VAGINAL	NO	YES	YES	TERTIARY	M	TRADING	LOW	NO	TERM	NEGATIVE	NO	NO				6WEEKS			NO	NO	NO	NO			NO	NO
	30-34	BOOKED	MULTI	VAGINAL	NO	YES	YES	SECOND	M	TRADING	LOW	NO	TERM	NEGATIVE	NO	YES				6WEEKS			NO	NO	NO	NO			NO	NO
	30-34	UNBOOKED	MULTI	CS	NO	YES	NO	PRIMARY	M	TRADING	LOW	NO	TERM	NEGATIVE	NO	NO				6WEEKS			YES	NO	NO	NO			NO	NO
	35-39	BOOKED	MULTI	CS	NO	YES	YES	TERTIARY	M	TRADING	HIGH	NO	TERM	NEGATIVE	NO	NO				6WEEKS			YES	NO	YES	NO			NO	YES
	25-29	BOOKED	PRIMI	CS	NO	YES	NO	TERTIARY	M	TRADING	LOW	NO	TERM	NEGATIVE	NO	NO				6WEEKS			YES	NO	YES	NO			NO	NO
	25-29	BOOKED	MULTI	CS	NO	YES	YES	SECOND	M	TRADING	LOW	NO	TERM	NEGATIVE	NO	NO				6WEEKS			YES	NO	YES	NO			NO	NO
	20-24	BOOKED	MULTI	CS	NO	YES	YES	TERTIARY	M	TRADING	LOW	NO	TERM	NEGATIVE	NO	YES				6WEEKS			YES	NO	YES	NO			NO	NO
	20-24	BOOKED	MULTI	VAGINAL	NO	YES	YES	PRIMARY	M	TRADING	LOW	NO	PRETERM	NEGATIVE	NO	YES				6WEEKS			YES	NO	YES	NO			NO	NO
	30-34	BOOKED	PRIMI	VAGINAL	YES	YES	NO	SECOND	M	TRADING	LOW	NO	TERM	NEGATIVE	NO	NO				6WEEKS			NO	NO	NO	NO			YES	NO
	20-24	BOOKED	MULTI	CS	NO	YES	NO	TERTIARY	M	TRADING	LOW	NO	TERM	NEGATIVE	NO	YES				6WEEKS			YES	NO	NO	NO			YES	NO
	40-44	BOOKED	PRIMI	VAGINAL	YES	YES	NO	TERTIARY	M	TRADING	LOW	NO	TERM	NEGATIVE	NO	NO				6WEEKS			NO	NO	NO	NO			NO	NO
	30-34	BOOKED	PRIMI	VAGINAL	NO	YES	YES	SECOND	M	TRADING	LOW	NO	TERM	NEGATIVE	NO	NO				6WEEKS			YES	NO	NO	NO			NO	NO
	20-24	BOOKED	MULTI	VAGINAL	YES	YES	YES	PRIMARY	M	TRADING	LOW	NO	TERM	NEGATIVE	NO	NO				6WEEKS			YES	NO	NO	NO			NO	NO
	20-24	UNBOOKED	PRIMI	VAGINAL	NO	YES	YES	TERTIARY	M	TRADING	LOW	NO	TERM	NEGATIVE	NO	YES				6WEEKS			YES	NO	NO	NO			NO	NO
	35-39	BOOKED	MULTI	VAGINAL	NO	YES	YES	TERTIARY	M	TRADING	LOW	NO	TERM	NEGATIVE	NO	YES				6WEEKS			YES	NO	NO	NO			NO	NO
	30-34	BOOKED	MULTI	VAGINAL	YES	YES	YES	SECOND	M	TRADING	LOW	NO	TERM	NEGATIVE	NO	NO				6WEEKS			YES	NO	NO	NO			NO	NO
	20-24	BOOKED	MULTI	VAGINAL	NO	YES	NO	SECOND	M	TRADING	LOW	NO	PRETERM	NEGATIVE	NO	NO				6WEEKS			YES	NO	NO	NO			NO	NO
	20-24	BOOKED	MULTI	VAGINAL	YES	YES	NO	SECOND	M	TRADING	LOW	NO	TERM	NEGATIVE	NO	YES				6WEEKS			YES	NO	NO	NO			NO	NO
	20-24	BOOKED	MULTI	VAGINAL	NO	YES	YES	SECOND	M	TRADING	LOW	NO	PRETERM	NEGATIVE	NO	NO				6WEEKS			NO	NO	NO	NO			NO	NO
	20-24	UNBOOKED	MULTI	VAGINAL	YES	YES	YES	SECOND	M	TRADING	LOW	NO	TERM	NEGATIVE	NO	NO				6WEEKS			YES	NO	NO	NO			NO	NO
	20-24	UNBOOKED	MULTI	VAGINAL	NO	YES	YES	TERTIARY	M	TRADING	LOW	NO	TERM	NEGATIVE	NO	NO				6WEEKS			NO	NO	YES	NO			NO	NO
	20-24	BOOKED	PRIMI	CS	YES	YES	NO	SECOND	M	TRADING	LOW	NO	TERM	NEGATIVE	NO	YES				6WEEKS			YES	NO	YES	NO			NO	NO
	35-39	BOOKED	MULTI	VAGINAL	NO	YES	YES	TERTIARY	M	TRADING	LOW	NO	TERM	NEGATIVE	NO	NO				6WEEKS			YES	NO	YES	NO			NO	NO
	30-34	BOOKED	PRIMI	VAGINAL	YES	YES	YES	TERTIARY	M	TRADING	LOW	NO	TERM	NEGATIVE	NO	NO				6WEEKS			YES	NO	YES	NO			NO	NO
	30-34	BOOKED	MULTI	VAGINAL	NO	YES	YES	SECOND	M	TRADING	LOW	NO	TERM	NEGATIVE	NO	NO				6WEEKS			NO	NO	YES	NO			NO	YES
	20-24	BOOKED	PRIMI	CS	YES	YES	YES	PRIMARY	M	TRADING	LOW	NO	TERM	NEGATIVE	NO	YES				6WEEKS			YES	NO	YES	NO			NO	NO
	20-24	BOOKED	MULTI	VAGINAL	NO	YES	NO	TERTIARY	M	TRADING	LOW	NO	TERM	NEGATIVE	NO	NO				6WEEKS			NO	NO	YES	NO			NO	NO
	40-44	BOOKED	PRIMI	VAGINAL	YES	YES	YES	SECOND	M	TRADING	LOW	NO	TERM	NEGATIVE	NO	YES				6WEEKS			YES	NO	YES	NO			NO	NO
	30-34	UNBOOKED	MULTI	VAGINAL	YES	YES	YES	TERTIARY	M	TRADING	LOW	NO	TERM	NEGATIVE	NO	NO				6WEEKS			YES	NO	YES	NO			NO	NO
	35-39	BOOKED	PRIMI	CS	NO	YES	YES	PRIMARY	M	TRADING	LOW	NO	TERM	NEGATIVE	NO	NO				6WEEKS			YES	NO	YES	NO			NO	NO
	30-34	BOOKED	MULTI	VAGINAL	NO	YES	NO	TERTIARY	M	TRADING	LOW	NO	TERM	NEGATIVE	NO	NO				6WEEKS			NO	NO	NO	NO			NO	NO
	30-34	UNBOOKED	MULTI	VAGINAL	NO	YES	NO	SECOND	M	TRADING	LOW	NO	TERM	NEGATIVE	NO	NO				6WEEKS			YES	NO	NO	NO			YES	NO
	30-34	BOOKED	MULTI	CS	NO	YES	NO	SECOND	M	TRADING	LOW	NO	TERM	NEGATIVE	NO	NO				6WEEKS			YES	NO	NO	NO			NO	NO
	30-34	BOOKED	PRIMI	VAGINAL	NO	YES	NO	PRIMARY	M	TRADING	LOW	NO	TERM	NEGATIVE	NO	NO				6WEEKS			NO	NO	NO	NO			NO	NO
	20-24	UNBOOKED	MULTI	VAGINAL	YES	YES	YES	TERTIARY	M	TRADING	LOW	NO	TERM	NEGATIVE	NO	NO				6WEEKS			YES	NO	NO	NO			NO	NO
	20-24	BOOKED	PRIMI	CS	NO	YES	YES	SECOND	M	TRADING	LOW	NO	PRETERM	NEGATIVE	NO	NO				6WEEKS			NO	NO	NO	NO			NO	NO
	20-24	BOOKED	PRIMI	VAGINAL	YES	YES	NO	TERTIARY	M	TRADING	LOW	NO	TERM	NEGATIVE	NO	NO				6WEEKS			NO	NO	NO	NO			NO	NO
	25-29	UNBOOKED	PRIMI	VAGINAL	YES	YES	NO	SECOND	M	TRADING	LOW	NO	TERM	NEGATIVE	NO	YES				6WEEKS			YES	NO	NO	NO			NO	NO
	30-34	BOOKED	MULTI	CS	NO	YES	NO	SECOND	M	TRADING	LOW	NO	TERM	NEGATIVE	NO	YES				6WEEKS			NO	NO	NO	NO			NO	NO
	35-39	BOOKED	MULTI	VAGINAL	YES	YES	NO	SECOND	M	TRADING	LOW	NO	TERM	NEGATIVE	NO	YES				6WEEKS			YES	NO	NO	NO			NO	NO
	20-24	BOOKED	PRIMI	VAGINAL	YES	YES	NO	TERTIARY	M	TRADING	HIGH	NO	TERM	NEGATIVE	NO	YES				6WEEKS			YES	NO	YES	NO			NO	NO
	25-29	BOOKED	MULTI	CS	NO	YES	YES	SECOND	M	TRADING	LOW	NO	TERM	NEGATIVE	NO	NO				6WEEKS			YES	NO	YES	NO			NO	NO
	20-24	BOOKED	PRIMI	VAGINAL	YES	YES	YES	SECOND	M	TRADING	LOW	NO	TERM	NEGATIVE	NO	NO				6WEEKS			YES	NO	YES	NO			NO	NO
	30-34	UNBOOKED	MULTI	CS	NO	YES	YES	TERTIARY	M	TRADING	LOW	NO	TERM	NEGATIVE	NO	NO				6WEEKS			YES	NO	YES	NO			NO	NO
	30-34	BOOKED	PRIMI	CS	NO	YES	YES	TERTIARY	M	TRADING	LOW	NO	PRETERM	NEGATIVE	NO	NO				6WEEKS			YES	NO	YES	NO			NO	NO
	40-44	BOOKED	MULTI	CS	NO	YES	NO	SECOND	M	TRADING	LOW	YES	TERM	NEGATIVE	NO	YES				6WEEKS			NO	YES	NO	YES			NO	NO
	20-24	BOOKED	PRIMI	VAGINAL	YES	YES	YES	SECOND	M	TRADING	LOW	NO	TERM	NEGATIVE	NO	NO				6WEEKS			YES	NO	NO	NO			NO	NO
	30-34	UNBOOKED	MULTI	VAGINAL	YES	YES	YES	TERTIARY	M	TRADING	HIGH	YES	TERM	NEGATIVE	NO	NO				6WEEKS			YES	YES	NO	YES			NO	NO
	20-24	UNBOOKED	MULTI	CS	NO	YES	YES	SECOND	M	TRADING	LOW	YES	TERM	NEGATIVE	NO	YES				6WEEKS			NO	YES	NO	YES			NO	NO
	30-34	UNBOOKED	MULTI	CS	NO	YES	YES	PRIMARY	M	TRADING	LOW	YES	TERM	NEGATIVE	NO	NO				6WEEKS			NO	YES	NO	YES			NO	NO
	35-39	UNBOOKED	MULTI	VAGINAL	YES	YES	YES	SECOND	M	TRADING	LOW	YES	TERM	NEGATIVE	NO	YES				6WEEKS			YES	YES	YES	YES			NO	NO
	20-24	UNBOOKED	MULTI	VAGINAL	YES	YES	YES	TERTIARY	M	TRADING	LOW	YES	TERM	NEGATIVE	NO	NO				6WEEKS			NO	YES	YES	YES			NO	NO
	25-29	BOOKED	MULTI	CS	NO	YES	YES	PRIMARY	M	TRADING	LOW	YES	TERM	NEGATIVE	NO	NO				6WEEKS			NO	YES	NO	YES			NO	NO
	20-24	BOOKED	MULTI	VAGINAL	YES	YES	YES	SECOND	M	TRADING	LOW	YES	TERM	NEGATIVE	NO	YES				6WEEKS			YES	YES	NO	YES			NO	NO
	30-34	BOOKED	MULTI	VAGINAL	YES	YES	YES	TERTIARY	M	TRADING	LOW	YES	TERM	NEGATIVE	NO	NO				6WEEKS			NO	YES	NO	YES			NO	NO
	20-24	UNBOOKED	MULTI	CS	NO	YES	YES	TERTIARY	M	TRADING	LOW	YES	TERM	NEGATIVE	NO	NO				6WEEKS			NO	YES	NO	YES			NO	NO
	25-29	BOOKED	PRIMI	VAGINAL	YES	YES	NO	SECOND	M	TRADING	LOW	YES	TERM	NEGATIVE	NO	YES				6WEEKS			YES	YES	NO	YES			NO	NO
	20-24	BOOKED	MULTI	VAGINAL	YES	YES	NO	TERTIARY	M	TRADING	HIGH	YES	TERM	NEGATIVE	NO	YES				6WEEKS			NO	YES	NO	YES			NO	NO
	30-34	BOOKED	MULTI	VAGINAL	YES	YES	YES	TERTIARY	M	TRADING	HIGH	YES	TERM	NEGATIVE	NO	YES				6WEEKS			NO	YES	NO	YES			NO	YES
	30-34	UNBOOKED	MULTI	VAGINAL	YES	YES	YES	SECOND	M	TRADING	LOW	YES	TERM	NEGATIVE	NO	NO				6WEEKS			YES	YES	NO	YES			NO	NO
	20-24	BOOKED	MULTI	CS	NO	YES	YES	PRIMARY	M	TRADING	LOW	YES	PRETERM	NEGATIVE	NO	NO				6WEEKS			NO	YES	NO	YES			NO	NO
	35-39	BOOKED	MULTI	VAGINAL	YES	YES	NO	TERTIARY	M	TRADING	HIGH	YES	TERM	NEGATIVE	NO	NO				6WEEKS			NO	YES	NO	YES			NO	NO
	25-29	UNBOOKED	MULTI	VAGINAL	YES	YES	YES	TERTIARY	M	TRADING	LOW	YES	TERM	NEGATIVE	NO	NO				6WEEKS			YES	YES	NO	YES			NO	NO
	30-34	UNBOOKED	MULTI	VAGINAL	YES	YES	YES	SECOND	M	TRADING	LOW	YES	PRETERM	NEGATIVE	NO	YES				6WEEKS			NO	YES	YES	YES			NO	NO
	40-44	BOOKED	MULTI	VAGINAL	YES	YES	YES	TERTIARY	M	TRADING	HIGH	YES	TERM	NEGATIVE	NO	NO				6WEEKS			YES	YES	YES	YES			NO	NO
	30-34	BOOKED	MULTI	VAGINAL	YES	YES	YES	TERTIARY	M	TRADING	HIGH	YES	TERM	NEGATIVE	NO	YES				6WEEKS			NO	YES	NO	YES			NO	NO
	25-29	BOOKED	MULTI	CS	NO	YES	NO	TERTIARY	M	TRADING	HIGH	YES	TERM	NEGATIVE	NO	YES				6WEEKS			YES	YES	NO	YES			NO	NO
	25-29	BOOKED	PRIMI	VAGINAL	YES	YES	YES	SECOND	M	TRADING	LOW	YES	TERM	NEGATIVE	NO	NO				6WEEKS			YES	YES	NO	YES			NO	NO
	25-29	BOOKED	MULTI	VAGINAL	YES	YES	YES	PRIMARY	M	TRADING	LOW	YES	PRETERM	NEGATIVE	NO	YES				6WEEKS			NO	YES	NO	YES			NO	NO
	20-24	BOOKED	MULTI	CS	NO	YES	NO	TERTIARY	M	TRADING	LOW	YES	TERM	NEGATIVE	NO	NO				6WEEKS			NO	YES	NO	YES			NO	NO
	30-34	UNBOOKED	MULTI	VAGINAL	YES	YES	YES	PRIMARY	M	TRADING	LOW	YES	TERM	NEGATIVE	NO	YES				6WEEKS			NO	YES	NO	YES			NO	NO
	30-34	BOOKED	MULTI	VAGINAL	YES	YES	YES	TERTIARY	M	TRADING	LOW	YES	TERM	NEGATIVE	NO	YES				6WEEKS			NO	YES	NO	YES			NO	NO
	35-39	BOOKED	MULTI	VAGINAL	YES	YES	YES	SECOND	M	TRADING	LOW	YES	TERM	NEGATIVE	NO	YES				6WEEKS			NO	YES	NO	YES			NO	YES
	30-34	UNBOOKED	MULTI	CS	NO	YES	NO	SECOND	M	TRADING	LOW	YES	TERM	NEGATIVE	NO	NO				6WEEKS			NO	YES	YES	YES			NO	NO
	30-34	BOOKED	MULTI	CS	NO	YES	YES	TERTIARY	M	TRADING	HIGH	YES	PRETERM	NEGATIVE	NO	YES				6WEEKS			YES	YES	YES	YES			NO	NO
	30-34	BOOKED	MULTI	VAGINAL	YES	YES	NO	TERTIARY	M	TRADING	HIGH	YES	TERM	NEGATIVE	NO	NO				6WEEKS			YES	YES	NO	YES			NO	NO
	20-24	UNBOOKED	MULTI	CS	NO	YES	NO	TERTIARY	M	TRADING	HIGH	YES	TERM	NEGATIVE	NO	YES				6WEEKS			YES	YES	NO	YES			NO	NO
	30-34	BOOKED	MULTI	VAGINAL	YES	YES	YES	TERTIARY	M	TRADING	HIGH	YES	PRETERM	NEGATIVE	NO	NO				6WEEKS			YES	YES	NO	YES			NO	NO
	30-34	BOOKED	MULTI	CS	NO	YES	YES	TERTIARY	M	TRADING	HIGH	YES	TERM	NEGATIVE	NO	YES				6WEEKS			NO	YES	NO	YES			NO	NO
	30-34	UNBOOKED	MULTI	VAGINAL	YES	YES	YES	TERTIARY	M	TRADING	HIGH	YES	TERM	NEGATIVE	NO	YES				6WEEKS			NO	YES	NO	YES			NO	NO
	20-24	BOOKED	PRIMI	VAGINAL	YES	YES	NO	TERTIARY	M	TRADING	HIGH	YES	TERM	NEGATIVE	NO	NO				6WEEKS			NO	YES	NO	YES			NO	NO
	25-29	BOOKED	MULTI	VAGINAL	YES	YES	YES	TERTIARY	M	TRADING	HIGH	YES	TERM	NEGATIVE	NO	YES				6WEEKS			YES	YES	NO	YES			NO	YES
	20-24	UNBOOKED	MULTI	CS	NO	YES	YES	TERTIARY	M	TRADING	HIGH	YES	TERM	NEGATIVE	NO	NO				6WEEKS			NO	YES	NO	YES			NO	NO
	25-29	BOOKED	MULTI	VAGINAL	NO	YES	YES	SECOND	M	TRADING	LOW	NO	TERM	NEGATIVE	NO	NO				6WEEKS			YES	NO	NO	NO			NO	NO
	25-29	BOOKED	MULTI	VAGINAL	YES	YES	YES	PRIMARY	M	TRADING	LOW	YES	TERM	NEGATIVE	NO	YES				6WEEKS			NO	YES	NO	YES			NO	NO
	20-24	BOOKED	MULTI	VAGINAL	YES	YES	NO	TERTIARY	M	TRADING	HIGH	YES	TERM	NEGATIVE	NO	NO				6WEEKS			NO	YES	NO	YES			NO	NO
	35-39	BOOKED	MULTI	VAGINAL	YES	YES	YES	TERTIARY	M	TRADING	HIGH	YES	TERM	NEGATIVE	NO	NO				6WEEKS			YES	YES	YES	YES			NO	NO
	20-24	UNBOOKED	MULTI	VAGINAL	YES	YES	YES	SECOND	M	TRADING	LOW	YES	TERM	NEGATIVE	NO	YES				6WEEKS			YES	YES	NO	YES			NO	NO
	25-29	UNBOOKED	MULTI	VAGINAL	YES	YES	YES	PRIMARY	M	TRADING	LOW	YES	TERM	NEGATIVE	NO	YES				6WEEKS			NO	YES	NO	YES			NO	NO
	20-24	BOOKED	MULTI	VAGINAL	YES	YES	NO	TERTIARY	M	TRADING	HIGH	YES	TERM	NEGATIVE	NO	NO				6WEEKS			NO	YES	NO	YES			NO	NO
	25-29	BOOKED	MULTI	VAGINAL	YES	YES	YES	SECOND	M	TRADING	HIGH	YES	TERM	NEGATIVE	NO	YES				6WEEKS			YES	YES	NO	YES			NO	NO
	20-24	BOOKED	MULTI	VAGINAL	NO	YES	YES	TERTIARY	M	TRADING	LOW	NO	TERM	NEGATIVE	NO	NO				6WEEKS			YES	NO	YES	NO			NO	NO
	20-24	BOOKED	MULTI	VAGINAL	YES	YES	YES	SECOND	M	TRADING	HIGH	YES	TERM	NEGATIVE	NO	NO				6WEEKS			NO	YES	YES	YES			NO	NO
	35-39	BOOKED	MULTI	CS	NO	YES	YES	TERTIARY	M	TRADING	HIGH	NO	TERM	NEGATIVE	NO	NO				6WEEKS			YES	NO	YES	NO			NO	NO
	35-39	BOOKED	MULTI	VAGINAL	NO	YES	YES	PRIMARY	M	TRADING	LOW	YES	TERM	NEGATIVE	NO	NO				6WEEKS			NO	YES	NO	YES			NO	NO
	30-34	BOOKED	MULTI	VAGINAL	YES	YES	YES	TERTIARY	M	TRADING	HIGH	YES	PRETERM	NEGATIVE	NO	YES				6WEEKS			YES	YES	NO	YES			NO	YES
	20-24	BOOKED	PRIMI	VAGINAL	NO	YES	NO	SECOND	M	TRADING	LOW	YES	TERM	NEGATIVE	NO	YES				6WEEKS			YES	YES	YES	YES			NO	NO
	20-24	BOOKED	MULTI	VAGINAL	NO	YES	YES	SECOND	M	TRADING	LOW	YES	TERM	NEGATIVE	NO	YES				6WEEKS			NO	YES	NO	YES			NO	NO
	35-39	BOOKED	MULTI	VAGINAL	NO	YES	YES	PRIMARY	M	TRADING	LOW	NO	TERM	NEGATIVE	NO	NO				6WEEKS			NO	NO	YES	NO			NO	NO
	25-29	BOOKED	PRIMI	CS	NO	YES	YES	TERTIARY	M	TRADING	LOW	NO	TERM	NEGATIVE	NO	NO				6WEEKS			NO	NO	NO	NO			NO	NO
	25-29	UNBOOKED	MULTI	VAGINAL	NO	YES	YES	SECOND	M	TRADING	LOW	NO	PRETERM	NEGATIVE	NO	NO				6WEEKS			NO	NO	NO	NO			NO	NO
	20-24	UNBOOKED	MULTI	VAGINAL	NO	YES	YES	PRIMARY	M	TRADING	LOW	NO	TERM	NEGATIVE	NO	NO				6WEEKS			YES	NO	YES	NO			NO	NO
	20-24	BOOKED	PRIMI	CS	NO	YES	YES	SECOND	M	TRADING	LOW	NO	PRETERM	NEGATIVE	NO	NO				6WEEKS			NO	NO	YES	NO			NO	NO
	20-24	UNBOOKED	MULTI	CS	NO	YES	YES	SECOND	M	TRADING	LOW	NO	TERM	NEGATIVE	NO	NO				6WEEKS			NO	NO	NO	NO			NO	NO
	20-24	BOOKED	MULTI	VAGINAL	NO	YES	NO	SECOND	M	TRADING	LOW	NO	TERM	NEGATIVE	NO	NO				6WEEKS			NO	NO	NO	NO			NO	NO
	20-24	BOOKED	MULTI	CS	NO	YES	YES	PRIMARY	M	TRADING	LOW	YES	TERM	NEGATIVE	NO	YES				6WEEKS			YES	YES	NO	YES			NO	NO
	20-24	BOOKED	MULTI	VAGINAL	NO	YES	NO	SECOND	M	TRADING	LOW	NO	PRETERM	NEGATIVE	NO	NO				6WEEKS			NO	NO	YES	NO			NO	NO
	20-24	UNBOOKED	MULTI	VAGINAL	NO	YES	YES	TERTIARY	M	TRADING	HIGH	NO	TERM	NEGATIVE	NO	NO				6WEEKS			YES	NO	NO	NO			NO	NO
	20-24	BOOKED	MULTI	CS	NO	YES	YES	SECOND	M	TRADING	LOW	NO	TERM	NEGATIVE	NO	NO				6WEEKS			YES	NO	YES	NO			NO	NO
	35-39	BOOKED	MULTI	VAGINAL	NO	YES	NO	TERTIARY	M	TRADING	LOW	NO	TERM	NEGATIVE	NO	YES				6WEEKS			YES	NO	YES	NO			NO	NO
	30-34	UNBOOKED	MULTI	VAGINAL	YES	YES	YES	SECOND	M	TRADING	LOW	NO	TERM	NEGATIVE	NO	YES				6WEEKS			YES	NO	NO	NO			NO	NO
	20-24	BOOKED	PRIMI	VAGINAL	NO	YES	NO	SECOND	M	TRADING	LOW	NO	TERM	NEGATIVE	NO	YES				6WEEKS			NO	NO	NO	NO			NO	NO
	20-24	BOOKED	PRIMI	CS	NO	YES	YES	SECOND	M	TRADING	LOW	NO	TERM	NEGATIVE	NO	YES				6WEEKS			YES	NO	YES	NO			NO	YES
	40-44	BOOKED	MULTI	CS	YES	YES	YES	PRIMARY	M	TRADING	LOW	YES	TERM	NEGATIVE	NO	YES				6WEEKS			NO	YES	NO	YES			NO	NO
	30-34	UNBOOKED	MULTI	VAGINAL	YES	YES	YES	SECOND	M	TRADING	LOW	NO	TERM	NEGATIVE	NO	NO				6WEEKS			YES	NO	NO	NO			NO	NO
	20-24	BOOKED	MULTI	VAGINAL	NO	YES	NO	TERTIARY	M	TRADING	HIGH	NO	TERM	NEGATIVE	NO	NO				6WEEKS			YES	NO	YES	NO			NO	NO
	20-24	BOOKED	PRIMI	CS	NO	YES	YES	SECOND	M	TRADING	LOW	NO	PRETERM	NEGATIVE	NO	NO				6WEEKS			NO	NO	NO	NO			NO	NO
	20-24	BOOKED	MULTI	VAGINAL	YES	YES	NO	SECOND	M	TRADING	LOW	NO	TERM	NEGATIVE	NO	NO				6WEEKS			YES	NO	YES	NO			NO	NO
	25-29	UNBOOKED	MULTI	VAGINAL	YES	YES	YES	PRIMARY	M	TRADING	LOW	NO	TERM	NEGATIVE	NO	NO				6WEEKS			YES	NO	YES	NO			NO	NO
	20-24	BOOKED	MULTI	CS	NO	YES	YES	SECOND	M	TRADING	LOW	NO	PRETERM	NEGATIVE	NO	NO				6WEEKS			NO	NO	NO	NO			NO	NO
	25-29	BOOKED	MULTI	VAGINAL	YES	YES	NO	TERTIARY	M	TRADING	LOW	NO	TERM	NEGATIVE	NO	NO				6WEEKS			NO	NO	NO	NO			NO	NO
	20-24	BOOKED	MULTI	CS	NO	YES	NO	SECOND	M	TRADING	LOW	NO	TERM	NEGATIVE	NO	NO				6WEEKS			YES	NO	NO	NO			NO	NO
	25-29	UNBOOKED	PRIMI	VAGINAL	YES	YES	NO	PRIMARY	M	TRADING	LOW	NO	TERM	NEGATIVE	NO	NO				6WEEKS			NO	NO	YES	NO			NO	NO
	35-39	BOOKED	PRIMI	CS	NO	YES	NO	TERTIARY	M	TRADING	HIGH	NO	TERM	NEGATIVE	NO	NO				6WEEKS			NO	NO	NO	NO			NO	NO
	20-24	BOOKED	MULTI	VAGINAL	YES	YES	NO	TERTIARY	M	TRADING	LOW	NO	PRETERM	NEGATIVE	NO	NO				6WEEKS			NO	NO	NO	NO			NO	NO
	25-29	BOOKED	MULTI	CS	NO	YES	YES	SECOND	M	TRADING	LOW	NO	TERM	NEGATIVE	NO	NO				6WEEKS			YES	NO	NO	NO			NO	NO
	30-34	UNBOOKED	PRIMI	VAGINAL	YES	YES	YES	SECOND	M	TRADING	LOW	NO	TERM	NEGATIVE	NO	YES				6WEEKS			NO	NO	NO	NO			NO	NO
	25-29	BOOKED	PRIMI	CS	NO	YES	YES	TERTIARY	M	TRADING	HIGH	NO	PRETERM	NEGATIVE	NO	YES				6WEEKS			NO	NO	NO	NO			NO	NO
	30-34	BOOKED	MULTI	VAGINAL	YES	YES	YES	SECOND	M	TRADING	LOW	NO	TERM	NEGATIVE	NO	YES				6WEEKS			YES	NO	NO	NO			YES	NO
	25-29	BOOKED	PRIMI	VAGINAL	YES	YES	YES	PRIMARY	M	TRADING	LOW	NO	TERM	NEGATIVE	NO	YES				6WEEKS			NO	NO	NO	NO			YES	NO
	25-29	BOOKED	PRIMI	CS	NO	YES	YES	TERTIARY	M	TRADING	HIGH	NO	TERM	NEGATIVE	NO	YES				6WEEKS			NO	NO	NO	NO			NO	NO
	35-39	BOOKED	PRIMI	VAGINAL	NO	YES	YES	SECOND	M	TRADING	LOW	NO	TERM	NEGATIVE	NO	YES				6WEEKS			NO	NO	NO	NO			YES	NO
	30-34	UNBOOKED	PRIMI	VAGINAL	YES	YES	YES	PRIMARY	M	TRADING	LOW	NO	TERM	NEGATIVE	NO	NO				6WEEKS			YES	NO	NO	NO			NO	NO
	25-29	BOOKED	MULTI	CS	NO	YES	YES	TERTIARY	M	TEACHING	HIGH	NO	PRETERM	NEGATIVE	NO	NO				6WEEKS			NO	NO	YES	NO			NO	NO
	25-29	BOOKED	MULTI	VAGINAL	YES	YES	YES	TERTIARY	M	TEACHING	LOW	NO	TERM	NEGATIVE	NO	NO				6WEEKS			NO	NO	YES	NO			YES	NO
	30-34	BOOKED	MULTI	CS	NO	YES	YES	SECOND	M	TEACHING	LOW	NO	TERM	NEGATIVE	NO	NO				6WEEKS			NO	NO	YES	NO			NO	NO
	25-29	BOOKED	MULTI	VAGINAL	YES	YES	YES	PRIMARY	M	TEACHING	LOW	NO	TERM	NEGATIVE	NO	NO				6WEEKS			NO	NO	YES	NO			YES	NO
	25-29	UNBOOKED	PRIMI	VAGINAL	NO	YES	NO	SECOND	M	TEACHING	LOW	NO	TERM	NEGATIVE	NO	NO				6WEEKS			NO	NO	YES	NO			NO	NO
	25-29	BOOKED	PRIMI	CS	NO	YES	YES	SECOND	M	TEACHING	LOW	NO	TERM	NEGATIVE	NO	NO				6WEEKS			YES	NO	YES	NO			NO	NO
	25-29	BOOKED	MULTI	VAGINAL	YES	YES	YES	TERTIARY	M	TEACHING	HIGH	NO	TERM	NEGATIVE	NO	NO				6WEEKS			NO	NO	YES	NO			NO	NO
	25-29	BOOKED	PRIMI	VAGINAL	NO	YES	NO	TERTIARY	M	TEACHING	LOW	NO	TERM	NEGATIVE	NO	NO				6WEEKS			YES	NO	YES	NO			NO	NO
	25-29	BOOKED	PRIMI	CS	NO	YES	YES	PRIMARY	M	TEACHING	LOW	NO	TERM	NEGATIVE	NO	NO				6WEEKS			YES	NO	YES	NO			NO	NO
	35-39	BOOKED	PRIMI	VAGINAL	YES	YES	NO	SECOND	M	TEACHING	LOW	NO	TERM	NEGATIVE	NO	NO				6WEEKS			NO	NO	YES	NO			NO	YES
	30-34	UNBOOKED	PRIMI	VAGINAL	NO	YES	YES	TERTIARY	M	TEACHING	LOW	NO	TERM	NEGATIVE	NO	NO				6WEEKS			YES	NO	YES	NO			NO	NO
	30-34	UNBOOKED	MULTI	VAGINAL	YES	YES	YES	SECOND	M	TEACHING	LOW	NO	TERM	NEGATIVE	NO	NO				6WEEKS			YES	NO	YES	NO			NO	NO
	25-29	BOOKED	MULTI	VAGINAL	YES	YES	NO	PRIMARY	M	TEACHING	LOW	NO	TERM	NEGATIVE	NO	NO				6WEEKS			NO	NO	NO	NO			YES	NO
	25-29	BOOKED	MULTI	CS	NO	YES	NO	SECOND	M	TEACHING	LOW	NO	TERM	NEGATIVE	NO	YES				6WEEKS			YES	NO	NO	NO			YES	NO
	25-29	BOOKED	MULTI	CS	NO	YES	YES	SECOND	M	TEACHING	LOW	NO	TERM	NEGATIVE	NO	YES				6WEEKS			NO	NO	NO	NO			NO	NO
	25-29	BOOKED	MULTI	VAGINAL	YES	YES	NO	TERTIARY	M	TEACHING	LOW	NO	TERM	NEGATIVE	NO	YES				6WEEKS			YES	NO	NO	NO			NO	NO
	20-24	UNBOOKED	MULTI	CS	NO	YES	YES	SECOND	M	TEACHING	LOW	NO	TERM	NEGATIVE	NO	YES				6WEEKS			YES	NO	NO	NO			NO	NO
	30-34	UNBOOKED	MULTI	CS	NO	YES	NO	SECOND	M	TEACHING	LOW	NO	TERM	NEGATIVE	NO	YES				6WEEKS			NO	NO	NO	NO			NO	NO
	30-34	UNBOOKED	MULTI	VAGINAL	YES	YES	YES	SECOND	M	TEACHING	LOW	NO	PRETERM	NEGATIVE	NO	YES				6WEEKS			NO	NO	NO	NO			NO	NO
	25-29	BOOKED	MULTI	VAGINAL	NO	YES	NO	TERTIARY	M	TEACHING	LOW	NO	TERM	NEGATIVE	NO	YES				6WEEKS			YES	NO	NO	NO			NO	NO
	25-29	BOOKED	MULTI	VAGINAL	YES	YES	NO	SECOND	M	TEACHING	LOW	NO	TERM	NEGATIVE	NO	YES				6WEEKS			YES	NO	NO	NO			NO	NO
	35-39	UNBOOKED	MULTI	CS	NO	YES	NO	SECOND	M	TEACHING	LOW	NO	PRETERM	NEGATIVE	NO	YES				6WEEKS			NO	NO	NO	NO			NO	NO
	25-29	BOOKED	PRIMI	VAGINAL	YES	YES	YES	SECOND	M	TEACHING	LOW	NO	TERM	NEGATIVE	NO	YES				6WEEKS			NO	NO	NO	NO			NO	NO
	25-29	BOOKED	PRIMI	VAGINAL	NO	YES	YES	SECOND	M	TEACHING	LOW	NO	PRETERM	NEGATIVE	NO	NO				6WEEKS			YES	NO	NO	NO			NO	NO
	30-34	BOOKED	MULTI	VAGINAL	NO	YES	NO	SECOND	M	TEACHING	LOW	YES	TERM	NEGATIVE	NO	NO				6WEEKS			NO	YES	NO	YES			NO	NO
	30-34	BOOKED	PRIMI	VAGINAL	YES	YES	NO	SECOND	M	TEACHING	LOW	YES	TERM	NEGATIVE	NO	YES				6WEEKS			YES	YES	YES	YES			NO	NO
	25-29	BOOKED	MULTI	VAGINAL	YES	YES	YES	SECOND	M	TEACHING	LOW	YES	PRETERM	NEGATIVE	NO	NO				6WEEKS			YES	YES	YES	YES			NO	NO
	25-29	BOOKED	MULTI	VAGINAL	YES	YES	NO	SECOND	M	TEACHING	LOW	YES	TERM	NEGATIVE	NO	NO				6WEEKS			YES	YES	NO	YES			NO	NO
	25-29	BOOKED	MULTI	VAGINAL	YES	YES	YES	SECOND	M	TEACHING	LOW	YES	TERM	NEGATIVE	NO	YES				6WEEKS			NO	YES	NO	YES			NO	NO
	35-39	BOOKED	MULTI	CS	NO	YES	YES	SECOND	M	TEACHING	LOW	NO	TERM	NEGATIVE	NO	NO				6WEEKS			NO	NO	NO	NO			NO	NO
	30-34	BOOKED	MULTI	VAGINAL	YES	YES	YES	SECOND	M	TEACHING	LOW	YES	PRETERM	NEGATIVE	NO	NO				6WEEKS			NO	YES	NO	YES			NO	NO
	25-29	BOOKED	MULTI	VAGINAL	NO	YES	YES	SECOND	M	TEACHING	LOW	NO	TERM	NEGATIVE	NO	NO				6WEEKS			NO	NO	NO	NO			NO	NO
	25-29	BOOKED	PRIMI	VAGINAL	YES	YES	YES	SECOND	M	TEACHING	LOW	NO	PRETERM	NEGATIVE	NO	NO				6WEEKS			NO	NO	NO	NO			NO	NO
	30-34	UNBOOKED	PRIMI	VAGINAL	YES	YES	YES	SECOND	M	TEACHING	LOW	NO	TERM	NEGATIVE	NO	NO				6WEEKS			NO	NO	NO	NO			NO	NO
	25-29	BOOKED	PRIMI	VAGINAL	YES	YES	YES	SECOND	M	TEACHING	LOW	NO	TERM	NEGATIVE	NO	NO				6WEEKS			NO	NO	NO	NO			NO	NO
	30-34	BOOKED	MULTI	VAGINAL	YES	YES	YES	SECOND	M	TEACHING	LOW	NO	PRETERM	NEGATIVE	NO	NO				6WEEKS			NO	NO	NO	NO			NO	NO
	30-34	UNBOOKED	MULTI	VAGINAL	NO	YES	YES	SECOND	M	TEACHING	LOW	NO	TERM	NEGATIVE	NO	NO				6WEEKS			NO	NO	NO	NO			NO	NO
	30-34	BOOKED	MULTI	CS	NO	YES	NO	SECOND	M	TEACHING	LOW	YES	TERM	NEGATIVE	NO	NO				6WEEKS			NO	YES	YES	YES			NO	NO
	30-34	BOOKED	PRIMI	VAGINAL	YES	YES	YES	TERTIARY	M	TEACHING	HIGH	YES	TERM	NEGATIVE	NO	YES				6WEEKS			YES	YES	NO	YES			NO	NO
	25-29	BOOKED	MULTI	VAGINAL	YES	YES	YES	TERTIARY	M	TEACHING	HIGH	YES	TERM	NEGATIVE	NO	NO				6WEEKS			YES	YES	NO	YES			NO	NO
	25-29	BOOKED	MULTI	VAGINAL	NO	YES	YES	TERTIARY	M	TEACHING	HIGH	NO	PRETERM	NEGATIVE	NO	NO				6WEEKS			NO	NO	NO	NO			NO	NO
	30-34	BOOKED	MULTI	VAGINAL	YES	YES	YES	TERTIARY	M	ARTISAN	LOW	NO	TERM	NEGATIVE	NO	NO				6WEEKS			NO	NO	NO	NO			NO	NO
	25-29	BOOKED	MULTI	VAGINAL	YES	YES	YES	SECOND	M	ARTISAN	LOW	NO	PRETERM	NEGATIVE	NO	NO				6WEEKS			NO	NO	NO	NO			NO	NO
	35-39	BOOKED	MULTI	VAGINAL	YES	YES	NO	SECOND	M	ARTISAN	LOW	NO	TERM	NEGATIVE	NO	NO				6WEEKS			YES	NO	NO	NO			NO	NO
	30-34	BOOKED	PRIMI	VAGINAL	NO	YES	YES	SECOND	M	ARTISAN	LOW	YES	TERM	NEGATIVE	NO	NO				6WEEKS			NO	YES	NO	YES			NO	NO
	25-29	BOOKED	MULTI	VAGINAL	YES	YES	YES	SECOND	M	ARTISAN	LOW	YES	TERM	NEGATIVE	NO	YES				6WEEKS			YES	YES	NO	YES			NO	NO
	30-34	BOOKED	MULTI	VAGINAL	YES	YES	YES	SECOND	M	ARTISAN	LOW	NO	PRETERM	NEGATIVE	NO	NO				6WEEKS			NO	NO	NO	NO			NO	NO
	25-29	BOOKED	PRIMI	CS	NO	YES	NO	SECOND	M	ARTISAN	LOW	NO	TERM	NEGATIVE	NO	NO				6WEEKS			NO	NO	NO	NO			NO	NO
	30-34	BOOKED	PRIMI	VAGINAL	NO	YES	NO	SECOND	M	ARTISAN	LOW	NO	TERM	NEGATIVE	NO	NO				6WEEKS			NO	NO	YES	NO			NO	NO
	30-34	BOOKED	MULTI	VAGINAL	NO	YES	NO	TERTIARY	M	ARTISAN	LOW	NO	TERM	NEGATIVE	NO	NO				6WEEKS			NO	NO	YES	NO			NO	NO
	25-29	UNBOOKED	PRIMI	CS	NO	YES	NO	TERTIARY	M	ARTISAN	LOW	NO	TERM	NEGATIVE	NO	NO				6WEEKS			YES	NO	YES	NO			NO	NO
	25-29	UNBOOKED	PRIMI	VAGINAL	YES	YES	YES	SECOND	M	ARTISAN	LOW	NO	PRETERM	NEGATIVE	NO	YES				6WEEKS			YES	NO	YES	NO			NO	NO
	25-29	UNBOOKED	MULTI	VAGINAL	YES	YES	YES	SECOND	M	ARTISAN	LOW	NO	TERM	NEGATIVE	NO	YES				6WEEKS			NO	NO	YES	NO			YES	NO
	35-39	BOOKED	MULTI	VAGINAL	YES	YES	YES	SECOND	M	ARTISAN	LOW	NO	TERM	NEGATIVE	NO	YES				6WEEKS			YES	NO	YES	NO			YES	NO
	30-34	BOOKED	PRIMI	VAGINAL	YES	YES	NO	SECOND	M	ARTISAN	LOW	NO	TERM	NEGATIVE	NO	NO				6WEEKS			NO	NO	YES	NO			NO	NO
	25-29	BOOKED	MULTI	CS	NO	YES	YES	SECOND	M	ARTISAN	LOW	NO	PRETERM	NEGATIVE	NO	YES				6WEEKS			NO	NO	YES	NO			NO	NO
	25-29	BOOKED	PRIMI	VAGINAL	YES	YES	NO	SECOND	M	ARTISAN	LOW	NO	TERM	NEGATIVE	NO	YES				6WEEKS			YES	NO	YES	NO			NO	NO
	25-29	BOOKED	PRIMI	VAGINAL	YES	YES	YES	SECOND	M	ARTISAN	LOW	NO	TERM	NEGATIVE	NO	YES				6WEEKS			NO	NO	YES	NO			NO	NO
	25-29	BOOKED	MULTI	VAGINAL	YES	YES	NO	TERTIARY	M	ARTISAN	LOW	NO	PRETERM	NEGATIVE	NO	YES				6WEEKS			YES	NO	NO	NO			NO	NO
	25-29	BOOKED	MULTI	CS	NO	YES	YES	TERTIARY	M	DOCTOR	HIGH	NO	TERM	NEGATIVE	NO	YES				6WEEKS			NO	NO	NO	NO			NO	NO
	25-29	BOOKED	PRIMI	VAGINAL	YES	YES	NO	TERTIARY	M	TEACHING	LOW	NO	PRETERM	NEGATIVE	NO	YES				6WEEKS			YES	NO	NO	NO			NO	NO
	25-29	UNBOOKED	PRIMI	VAGINAL	YES	YES	YES	SECOND	M	TRADING	LOW	NO	TERM	NEGATIVE	NO	NO				6WEEKS			NO	NO	NO	NO			NO	NO
	35-39	BOOKED	PRIMI	CS	NO	YES	NO	SECOND	M	TRADING	LOW	YES	PRETERM	NEGATIVE	NO	NO				6WEEKS			NO	YES	NO	YES			NO	NO
	30-34	BOOKED	MULTI	VAGINAL	YES	YES	NO	SECOND	M	TRADING	LOW	NO	TERM	NEGATIVE	NO	NO				6WEEKS			YES	NO	NO	NO			NO	NO
	35-39	BOOKED	MULTI	VAGINAL	NO	YES	YES	SECOND	M	TRADING	LOW	YES	TERM	NEGATIVE	NO	NO				6WEEKS			NO	YES	NO	YES			NO	NO
	25-29	BOOKED	MULTI	VAGINAL	NO	YES	YES	SECOND	M	TRADING	LOW	YES	TERM	NEGATIVE	NO	NO				6WEEKS			YES	YES	NO	YES			NO	NO
	25-29	BOOKED	MULTI	VAGINAL	NO	YES	YES	SECOND	M	TRADING	LOW	YES	TERM	NEGATIVE	NO	NO				6WEEKS			NO	YES	YES	YES			NO	NO
	25-29	BOOKED	MULTI	VAGINAL	YES	YES	YES	SECOND	M	TRADING	LOW	NO	TERM	NEGATIVE	NO	NO				6WEEKS			YES	NO	NO	NO			NO	NO
	25-29	BOOKED	MULTI	CS	NO	YES	YES	TERTIARY	M	TRADING	LOW	NO	TERM	NEGATIVE	NO	YES				6WEEKS			NO	NO	NO	NO			NO	NO
	35-39	BOOKED	MULTI	VAGINAL	YES	YES	YES	SECOND	M	TRADING	LOW	NO	TERM	NEGATIVE	NO	NO				6WEEKS			NO	NO	NO	NO			NO	NO
	30-34	BOOKED	PRIMI	VAGINAL	NO	YES	NO	SECOND	M	TRADING	LOW	NO	TERM	NEGATIVE	NO	NO				6WEEKS			YES	NO	NO	NO			NO	NO
	25-29	BOOKED	PRIMI	CS	NO	YES	NO	SECOND	M	TRADING	LOW	NO	PRETERM	NEGATIVE	NO	NO				6WEEKS			YES	NO	NO	NO			NO	NO
	25-29	BOOKED	PRIMI	VAGINAL	YES	YES	YES	SECOND	M	TRADING	LOW	NO	TERM	NEGATIVE	NO	NO				6WEEKS			YES	NO	NO	NO			NO	NO
	25-29	BOOKED	MULTI	VAGINAL	YES	YES	NO	SECOND	M	TRADING	LOW	NO	TERM	NEGATIVE	NO	YES				6WEEKS			YES	NO	NO	NO			NO	NO
	35-39	BOOKED	PRIMI	CS	NO	YES	NO	SECOND	M	TRADING	LOW	NO	TERM	NEGATIVE	NO	YES				6WEEKS			YES	NO	NO	NO			NO	NO
	30-34	BOOKED	MULTI	VAGINAL	YES	YES	NO	SECOND	M	TRADING	LOW	NO	PRETERM	NEGATIVE	NO	YES				6WEEKS			YES	NO	NO	NO			NO	NO
	25-29	BOOKED	PRIMI	VAGINAL	YES	YES	YES	SECOND	M	TRADING	LOW	NO	PRETERM	NEGATIVE	NO	YES				6WEEKS			YES	NO	NO	NO			NO	NO
	25-29	BOOKED	PRIMI	VAGINAL	YES	YES	YES	SECOND	M	TRADING	LOW	NO	PRETERM	NEGATIVE	NO	NO				6WEEKS			NO	NO	NO	NO			NO	NO
	25-29	UNBOOKED	MULTI	VAGINAL	YES	YES	YES	TERTIARY	M	TRADING	LOW	NO	TERM	NEGATIVE	NO	NO				6WEEKS			NO	NO	NO	NO			NO	NO
	20-24	BOOKED	MULTI	VAGINAL	YES	YES	YES	TERTIARY	M	LECTURER	HIGH	YES	PRETERM	NEGATIVE	NO	NO				6WEEKS			NO	YES	NO	YES			NO	NO
	30-34	BOOKED	MULTI	VAGINAL	NO	YES	YES	SECOND	M	TRADING	LOW	NO	TERM	NEGATIVE	NO	NO				6WEEKS			NO	NO	NO	NO			NO	YES
	30-34	BOOKED	MULTI	VAGINAL	YES	YES	YES	SECOND	M	TRADING	LOW	NO	TERM	NEGATIVE	NO	YES				6WEEKS			NO	NO	NO	NO			NO	NO
	25-29	BOOKED	MULTI	VAGINAL	YES	YES	YES	TERTIARY	M	TRADING	LOW	NO	TERM	NEGATIVE	NO	NO				6WEEKS			NO	NO	YES	NO			NO	NO
	25-29	BOOKED	MULTI	VAGINAL	YES	YES	YES	SECOND	M	TRADING	LOW	NO	TERM	NEGATIVE	NO	YES				6WEEKS			NO	NO	YES	NO			NO	NO
	25-29	BOOKED	MULTI	CS	NO	YES	YES	SECOND	M	TRADING	LOW	NO	TERM	NEGATIVE	NO	YES				6WEEKS			NO	NO	NO	NO			NO	NO
	35-39	BOOKED	MULTI	VAGINAL	NO	YES	YES	SECOND	M	TRADING	LOW	NO	TERM	NEGATIVE	NO	YES				6WEEKS			NO	NO	YES	NO			YES	NO
	25-29	BOOKED	MULTI	CS	NO	YES	YES	SECOND	M	TRADING	LOW	NO	PRETERM	NEGATIVE	NO	NO				6WEEKS			NO	NO	YES	NO			YES	NO
	30-34	BOOKED	PRIMI	VAGINAL	YES	YES	YES	SECOND	M	TRADING	LOW	NO	TERM	NEGATIVE	NO	NO				6WEEKS			NO	NO	YES	NO			NO	NO
	30-34	BOOKED	MULTI	CS	NO	YES	YES	SECOND	M	TRADING	LOW	NO	TERM	NEGATIVE	NO	YES				6WEEKS			NO	NO	NO	NO			NO	NO
	25-29	BOOKED	MULTI	VAGINAL	YES	YES	YES	SECOND	M	TRADING	LOW	NO	PRETERM	NEGATIVE	NO	NO				6WEEKS			NO	NO	NO	NO			YES	NO
	25-29	BOOKED	PRIMI	VAGINAL	YES	YES	NO	TERTIARY	M	TRADING	LOW	NO	TERM	NEGATIVE	NO	YES				6WEEKS			YES	NO	NO	NO			YES	NO
	35-39	BOOKED	MULTI	VAGINAL	YES	YES	NO	TERTIARY	M	TRADING	LOW	NO	TERM	NEGATIVE	NO	NO				6WEEKS			NO	NO	NO	NO			NO	NO
	30-34	BOOKED	MULTI	VAGINAL	YES	YES	NO	SECOND	M	TRADING	LOW	NO	PRETERM	NEGATIVE	NO	NO				6WEEKS			NO	NO	NO	NO			YES	NO
	25-29	BOOKED	PRIMI	VAGINAL	NO	YES	NO	SECOND	M	TRADING	LOW	NO	TERM	NEGATIVE	NO	YES				6WEEKS			NO	NO	NO	NO			NO	NO
	25-29	BOOKED	PRIMI	VAGINAL	YES	YES	NO	SECOND	M	TRADING	LOW	NO	TERM	NEGATIVE	NO	YES				6WEEKS			NO	NO	NO	NO			NO	NO
	25-29	UNBOOKED	PRIMI	VAGINAL	YES	YES	YES	SECOND	M	TRADING	LOW	NO	TERM	NEGATIVE	NO	YES				6WEEKS			NO	NO	NO	NO			YES	NO
	25-29	BOOKED	MULTI	VAGINAL	NO	YES	YES	SECOND	M	TRADING	LOW	NO	TERM	NEGATIVE	NO	NO				6WEEKS			YES	NO	NO	NO			NO	NO
	30-34	BOOKED	PRIMI	VAGINAL	YES	YES	YES	SECOND	M	TRADING	LOW	NO	TERM	NEGATIVE	NO	NO				6WEEKS			YES	NO	NO	NO			NO	NO
	35-39	BOOKED	PRIMI	VAGINAL	YES	YES	YES	SECOND	M	TRADING	LOW	NO	TERM	NEGATIVE	NO	YES				6WEEKS			NO	NO	NO	NO			NO	NO
	25-29	BOOKED	PRIMI	VAGINAL	YES	YES	YES	SECOND	M	TRADING	LOW	NO	TERM	NEGATIVE	NO	NO				6WEEKS			NO	NO	NO	NO			NO	NO
	25-29	BOOKED	MULTI	VAGINAL	YES	YES	NO	TERTIARY	M	TRADING	LOW	NO	PRETERM	NEGATIVE	NO	YES				6WEEKS			YES	NO	NO	NO			NO	NO
	30-34	BOOKED	PRIMI	VAGINAL	YES	YES	YES	TERTIARY	M	TRADING	LOW	NO	TERM	NEGATIVE	NO	NO				6WEEKS			NO	NO	NO	NO			NO	NO
	25-29	BOOKED	MULTI	VAGINAL	YES	YES	YES	SECOND	M	TRADING	LOW	NO	TERM	NEGATIVE	NO	YES				6WEEKS			NO	NO	NO	NO			NO	NO
	30-34	BOOKED	PRIMI	VAGINAL	YES	YES	YES	PRIMARY	M	TRADING	LOW	NO	TERM	NEGATIVE	NO	NO				6WEEKS			NO	NO	NO	NO			NO	NO
	30-34	BOOKED	MULTI	VAGINAL	YES	YES	YES	TERTIARY	M	TRADING	LOW	NO	PRETERM	NEGATIVE	NO	NO				6WEEKS			YES	NO	YES	NO			NO	NO
	25-29	BOOKED	PRIMI	VAGINAL	YES	YES	YES	SECOND	M	TRADING	LOW	NO	TERM	NEGATIVE	NO	NO				6WEEKS			YES	NO	NO	NO			NO	NO
	25-29	BOOKED	MULTI	VAGINAL	YES	YES	YES	SECOND	M	TRADING	LOW	NO	TERM	NEGATIVE	NO	NO				6WEEKS			YES	NO	NO	NO			NO	NO
	30-34	BOOKED	PRIMI	VAGINAL	YES	YES	YES	SECOND	M	ARTISAN	LOW	NO	PRETERM	NEGATIVE	NO	YES				6WEEKS			NO	NO	NO	NO			NO	NO
	30-34	BOOKED	MULTI	VAGINAL	YES	YES	YES	SECOND	M	ARTISAN	LOW	NO	TERM	NEGATIVE	NO	NO				6WEEKS			NO	NO	NO	NO			NO	NO
	35-39	BOOKED	PRIMI	VAGINAL	YES	YES	YES	SECOND	M	ARTISAN	LOW	NO	PRETERM	NEGATIVE	NO	YES				6WEEKS			YES	NO	NO	NO			NO	NO
	25-29	BOOKED	MULTI	CS	NO	YES	YES	TERTIARY	M	ARTISAN	LOW	NO	PRETERM	NEGATIVE	NO	NO				6WEEKS			NO	NO	NO	NO			NO	YES
	30-34	UNBOOKED	PRIMI	VAGINAL	YES	YES	YES	SECOND	M	ARTISAN	LOW	NO	TERM	NEGATIVE	NO	NO				6WEEKS			YES	NO	NO	NO			YES	NO
	25-29	BOOKED	MULTI	CS	NO	YES	NO	SECOND	M	TRADING	LOW	NO	PRETERM	NEGATIVE	NO	NO				6WEEKS			NO	NO	NO	NO			YES	NO
	25-29	BOOKED	PRIMI	VAGINAL	YES	YES	NO	SECOND	M	TRADING	LOW	NO	PRETERM	NEGATIVE	NO	NO				6WEEKS			NO	NO	NO	NO			YES	NO
	30-34	BOOKED	MULTI	VAGINAL	YES	YES	NO	SECOND	M	TRADING	LOW	NO	PRETERM	NEGATIVE	NO	NO				6WEEKS			NO	NO	NO	NO			NO	NO
	30-34	BOOKED	MULTI	VAGINAL	YES	YES	NO	SECOND	M	TRADING	LOW	NO	PRETERM	NEGATIVE	NO	YES				6WEEKS			YES	NO	NO	NO			NO	NO
	25-29	BOOKED	PRIMI	VAGINAL	YES	YES	NO	TERTIARY	M	TRADING	LOW	NO	PRETERM	NEGATIVE	NO	NO				6WEEKS			YES	NO	NO	NO			NO	NO
	25-29	BOOKED	MULTI	VAGINAL	YES	YES	NO	SECOND	M	TRADING	LOW	NO	PRETERM	NEGATIVE	NO	YES				6WEEKS			NO	NO	NO	NO			NO	NO
	30-34	BOOKED	PRIMI	VAGINAL	YES	YES	NO	SECOND	M	TRADING	LOW	NO	TERM	NEGATIVE	NO	NO				6WEEKS			NO	NO	NO	NO			NO	NO
	25-29	BOOKED	MULTI	CS	NO	YES	NO	TERTIARY	M	TRADING	LOW	NO	TERM	NEGATIVE	NO	NO				6WEEKS			NO	NO	NO	NO			NO	NO
	30-34	UNBOOKED	PRIMI	VAGINAL	NO	YES	YES	TERTIARY	M	TRADING	LOW	NO	PRETERM	NEGATIVE	NO	NO				6WEEKS			NO	NO	NO	NO			NO	NO
	25-29	BOOKED	PRIMI	VAGINAL	YES	YES	YES	TERTIARY	M	TRADING	LOW	NO	PRETERM	NEGATIVE	NO	NO				6WEEKS			NO	NO	NO	NO			NO	NO
	35-39	BOOKED	PRIMI	VAGINAL	YES	YES	NO	SECOND	M	TRADING	LOW	NO	TERM	NEGATIVE	NO	NO				6WEEKS			NO	NO	NO	NO			NO	NO
	30-34	BOOKED	PRIMI	VAGINAL	NO	YES	NO	TERTIARY	M	TRADING	LOW	NO	PRETERM	NEGATIVE	NO	NO				6WEEKS			NO	NO	NO	NO			NO	NO
	25-29	BOOKED	PRIMI	VAGINAL	YES	YES	NO	TERTIARY	M	TRADING	LOW	NO	PRETERM	NEGATIVE	NO	NO				6WEEKS			NO	NO	NO	NO			NO	NO
	30-34	BOOKED	PRIMI	VAGINAL	NO	YES	NO	SECOND	M	TRADING	LOW	NO	PRETERM	NEGATIVE	NO	YES				6WEEKS			NO	NO	NO	NO			NO	NO
	30-34	BOOKED	MULTI	VAGINAL	YES	YES	NO	TERTIARY	M	TRADING	LOW	NO	PRETERM	NEGATIVE	NO	YES				6WEEKS			NO	NO	NO	NO			NO	NO
	30-34	BOOKED	PRIMI	VAGINAL	YES	YES	YES	TERTIARY	M	TRADING	LOW	NO	PRETERM	NEGATIVE	NO	YES				6WEEKS			NO	NO	NO	NO			YES	NO
	25-29	BOOKED	MULTI	VAGINAL	NO	YES	YES	TERTIARY	M	TRADING	LOW	NO	TERM	NEGATIVE	NO	YES				6WEEKS			YES	NO	NO	NO			YES	NO
	30-34	BOOKED	MULTI	CS	NO	YES	YES	TERTIARY	M	TRADING	LOW	NO	TERM	NEGATIVE	NO	YES				6WEEKS			NO	NO	NO	NO			NO	NO
	30-34	UNBOOKED	PRIMI	VAGINAL	YES	YES	YES	TERTIARY	M	TRADING	LOW	NO	TERM	NEGATIVE	NO	YES				6WEEKS			NO	NO	NO	NO			NO	NO
	30-34	BOOKED	PRIMI	VAGINAL	YES	YES	YES	SECOND	M	TRADING	LOW	NO	PRETERM	NEGATIVE	NO	NO				6WEEKS			NO	NO	NO	NO			NO	NO
	25-29	BOOKED	PRIMI	VAGINAL	YES	YES	NO	TERTIARY	M	TRADING	LOW	NO	TERM	NEGATIVE	NO	NO				6WEEKS			NO	NO	NO	NO			NO	NO
	30-34	BOOKED	MULTI	VAGINAL	YES	YES	NO	TERTIARY	M	TRADING	LOW	NO	TERM	NEGATIVE	NO	NO				6WEEKS			NO	NO	NO	NO			NO	NO
	30-34	BOOKED	MULTI	VAGINAL	YES	YES	NO	SECOND	M	TRADING	LOW	NO	TERM	NEGATIVE	NO	YES				6WEEKS			NO	NO	YES	NO			NO	NO
	30-34	BOOKED	PRIMI	VAGINAL	YES	YES	NO	TERTIARY	M	TRADING	LOW	NO	TERM	NEGATIVE	NO	YES				6WEEKS			YES	NO	NO	NO			YES	NO
	30-34	BOOKED	MULTI	VAGINAL	YES	YES	NO	TERTIARY	M	TRADING	LOW	NO	TERM	NEGATIVE	NO	YES				6WEEKS			NO	NO	NO	NO			YES	NO
	25-29	BOOKED	MULTI	VAGINAL	YES	YES	NO	TERTIARY	M	TRADING	LOW	NO	TERM	NEGATIVE	NO	NO				6WEEKS			NO	NO	NO	NO			NO	NO
	30-34	BOOKED	PRIMI	VAGINAL	YES	YES	NO	TERTIARY	M	TRADING	LOW	NO	PRETERM	NEGATIVE	NO	NO				6WEEKS			NO	NO	NO	NO			NO	NO
	30-34	BOOKED	MULTI	VAGINAL	YES	YES	NO	TERTIARY	M	TRADING	LOW	NO	TERM	NEGATIVE	NO	NO				6WEEKS			NO	NO	NO	NO			NO	NO
	30-34	BOOKED	PRIMI	CS	NO	YES	YES	TERTIARY	M	TRADING	LOW	NO	TERM	NEGATIVE	NO	YES				6WEEKS			NO	NO	NO	NO			YES	NO
	30-34	UNBOOKED	PRIMI	VAGINAL	YES	YES	YES	TERTIARY	M	TRADING	LOW	NO	PRETERM	NEGATIVE	NO	NO				6WEEKS			NO	NO	NO	NO			NO	NO
	25-29	BOOKED	MULTI	VAGINAL	YES	YES	YES	TERTIARY	M	TRADING	LOW	NO	PRETERM	NEGATIVE	NO	NO				6WEEKS			NO	NO	NO	NO			NO	NO
	30-34	BOOKED	MULTI	CS	NO	YES	YES	TERTIARY	M	TRADING	LOW	YES	TERM	NEGATIVE	NO	NO				6WEEKS			NO	YES	NO	YES			NO	YES
	30-34	BOOKED	MULTI	VAGINAL	YES	YES	NO	TERTIARY	M	TRADING	LOW	NO	TERM	NEGATIVE	NO	NO				6WEEKS			NO	NO	NO	NO			NO	NO
	30-34	BOOKED	MULTI	VAGINAL	YES	YES	NO	TERTIARY	M	TRADING	LOW	NO	PRETERM	NEGATIVE	NO	NO				6WEEKS			NO	NO	NO	NO			NO	NO
	25-29	BOOKED	PRIMI	CS	NO	YES	NO	TERTIARY	M	TRADING	LOW	YES	TERM	NEGATIVE	NO	NO				6WEEKS			YES	YES	NO	YES			NO	NO
	30-34	BOOKED	MULTI	VAGINAL	YES	YES	YES	TERTIARY	M	TRADING	LOW	NO	TERM	NEGATIVE	NO	NO				6WEEKS			NO	NO	NO	NO			NO	NO
	30-34	BOOKED	PRIMI	CS	NO	YES	YES	TERTIARY	M	TRADING	LOW	NO	TERM	NEGATIVE	NO	NO				6WEEKS			NO	NO	NO	NO			YES	NO
	30-34	BOOKED	MULTI	VAGINAL	YES	YES	NO	TERTIARY	M	LECTURER	HIGH	YES	PRETERM	NEGATIVE	NO	NO				6WEEKS			YES	YES	NO	YES			NO	NO
	30-34	BOOKED	MULTI	VAGINAL	YES	YES	YES	TERTIARY	M	TRADING	LOW	NO	TERM	NEGATIVE	NO	NO				6WEEKS			NO	NO	NO	NO			NO	NO
	25-29	BOOKED	PRIMI	VAGINAL	NO	YES	YES	TERTIARY	M	TRADING	LOW	NO	PRETERM	NEGATIVE	NO	NO				6WEEKS			NO	NO	NO	NO			YES	NO
	30-34	UNBOOKED	PRIMI	VAGINAL	YES	YES	YES	TERTIARY	M	TRADING	LOW	NO	TERM	NEGATIVE	NO	NO				6WEEKS			NO	NO	NO	NO			NO	NO
	25-29	BOOKED	PRIMI	VAGINAL	YES	YES	YES	TERTIARY	M	TRADING	LOW	NO	PRETERM	NEGATIVE	NO	YES				6WEEKS			NO	NO	NO	NO			YES	NO
	30-34	BOOKED	PRIMI	VAGINAL	NO	YES	YES	TERTIARY	M	TRADING	LOW	NO	TERM	NEGATIVE	NO	NO				6WEEKS			NO	NO	YES	NO			NO	NO
	30-34	BOOKED	MULTI	VAGINAL	YES	YES	YES	TERTIARY	M	TRADING	LOW	NO	TERM	NEGATIVE	NO	YES				6WEEKS			NO	NO	NO	NO			NO	NO
	30-34	BOOKED	PRIMI	CS	NO	YES	YES	TERTIARY	M	LECTURER	HIGH	NO	PRETERM	NEGATIVE	NO	NO				6WEEKS			NO	NO	NO	NO			NO	NO
	30-34	BOOKED	MULTI	VAGINAL	YES	YES	YES	TERTIARY	M	TRADING	LOW	NO	TERM	NEGATIVE	NO	NO				6WEEKS			NO	NO	NO	NO			NO	YES
	30-34	BOOKED	MULTI	VAGINAL	YES	YES	YES	TERTIARY	M	TRADING	LOW	NO	TERM	NEGATIVE	NO	NO				6WEEKS			NO	NO	NO	NO			NO	NO
	30-34	BOOKED	PRIMI	VAGINAL	YES	YES	YES	TERTIARY	M	TRADING	LOW	NO	PRETERM	NEGATIVE	NO	YES				6WEEKS			NO	NO	YES	NO			YES	YES
	30-34	BOOKED	MULTI	VAGINAL	YES	YES	YES	TERTIARY	M	TRADING	LOW	NO	TERM	NEGATIVE	NO	NO				6WEEKS			NO	NO	NO	NO			NO	NO
	30-34	BOOKED	PRIMI	VAGINAL	YES	YES	YES	TERTIARY	M	TRADING	LOW	NO	TERM	NEGATIVE	NO	NO				6WEEKS			NO	NO	NO	NO			NO	NO
	30-34	BOOKED	MULTI	VAGINAL	YES	YES	NO	TERTIARY	M	TRADING	LOW	NO	PRETERM	NEGATIVE	NO	NO				6WEEKS			NO	NO	NO	NO			NO	NO
	30-34	BOOKED	PRIMI	VAGINAL	NO	YES	NO	TERTIARY	M	TRADING	LOW	NO	TERM	NEGATIVE	NO	NO				6WEEKS			NO	NO	NO	NO			YES	YES
	30-34	BOOKED	MULTI	VAGINAL	YES	YES	NO	TERTIARY	M	TRADING	LOW	NO	TERM	NEGATIVE	NO	NO				6WEEKS			NO	NO	NO	NO			NO	NO
	30-34	BOOKED	MULTI	CS	NO	YES	YES	TERTIARY	M	TRADING	LOW	YES	PRETERM	NEGATIVE	NO	YES				6WEEKS			YES	YES	NO	YES			YES	NO
	30-34	UNBOOKED	MULTI	VAGINAL	YES	YES	YES	TERTIARY	M	TRADING	LOW	NO	TERM	NEGATIVE	NO	NO				6WEEKS			NO	NO	NO	NO			NO	NO
	30-34	BOOKED	MULTI	VAGINAL	NO	YES	YES	TERTIARY	M	TRADING	LOW	NO	PRETERM	NEGATIVE	NO	NO				6WEEKS			NO	NO	NO	NO			NO	NO
	30-34	BOOKED	PRIMI	VAGINAL	NO	YES	NO	TERTIARY	M	TRADING	LOW	NO	TERM	NEGATIVE	NO	NO				6WEEKS			NO	NO	NO	NO			NO	NO
	30-34	BOOKED	MULTI	VAGINAL	NO	YES	NO	TERTIARY	M	TRADING	LOW	NO	TERM	NEGATIVE	NO	NO				6WEEKS			NO	NO	NO	NO			NO	YES
	30-34	BOOKED	MULTI	VAGINAL	YES	YES	YES	TERTIARY	M	TRADING	LOW	NO	TERM	NEGATIVE	NO	NO				6WEEKS			NO	NO	NO	NO			NO	NO
	25-29	BOOKED	MULTI	CS	NO	YES	NO	TERTIARY	M	TEACHING	HIGH	YES	PRETERM	NEGATIVE	NO	YES				6WEEKS			NO	YES	YES	YES			NO	YES
	35-39	UNBOOKED	MULTI	VAGINAL	YES	YES	YES	TERTIARY	M	TRADING	LOW	NO	TERM	NEGATIVE	NO	NO				6WEEKS			NO	NO	NO	NO			NO	NO
	30-34	UNBOOKED	MULTI	CS	NO	YES	YES	SECOND	M	TEACHING	LOW	NO	TERM	NEGATIVE	NO	NO				6WEEKS			NO	NO	YES	NO			NO	NO

## Sheet: Sheet2
	EPIG. PAIN	S/NO	NAUSEA	BEFORE THERAPY
MOJEAGA	ABSENT	1	ABSENT	ABSENT
ASTYFER	ABSENT	2	ABSENT	ABSENT
ASTYFER	ABSENT	3	ABSENT	ABSENT
MOJEAGA	ABSENT	4	ABSENT	ABSENT
MOJEAGA	ABSENT	5	ABSENT	ABSENT
ASTYFER	ABSENT	6	ABSENT	ABSENT
MOJEAGA	ABSENT	7	ABSENT	ABSENT
MOJEAGA	PRESENT	8	ABSENT	ABSENT
ASTYFER	PRESENT	9	ABSENT	ABSENT
ASTYFER	PRESENT	10	ABSENT	ABSENT
MOJEAGA	PRESENT	11	ABSENT	PRESENT
MOJEAGA	ABSENT	12	ABSENT	ABSENT
MOJEAGA	ABSENT	13	ABSENT	ABSENT
ASTYFER	ABSENT	14	PRESENT	PRESENT
ASTYFER	ABSENT	15	PRESENT	PRESENT
MOJEAGA	ABSENT	16	PRESENT	PRESENT
ASTYFER	ABSENT	17	PRESENT	PRESENT
MOJEAGA	ABSENT	18	ABSENT	ABSENT
MOJEAGA	ABSENT	19	ABSENT	ABSENT
ASTYFER	ABSENT	20	PRESENT	PRESENT
ASTYFER	ABSENT	21	PRESENT	PRESENT
MOJEAGA	ABSENT	22	ABSENT	ABSENT
MOJEAGA	ABSENT	23	ABSENT	ABSENT
MOJEAGA	ABSENT	24	ABSENT	ABSENT
MOJEAGA	ABSENT	25	ABSENT	ABSENT
MOJEAGA	ABSENT	26	ABSENT	ABSENT
MOJEAGA	ABSENT	27	ABSENT	ABSENT
ASTYFER	PRESENT	28	ABSENT	ABSENT
ASTYFER	PRESENT	29	ABSENT	ABSENT
ASTYFER	PRESENT	30	ABSENT	ABSENT
ASTYFER	PRESENT	31	ABSENT	ABSENT
ASTYFER	PRESENT	32	ABSENT	ABSENT
ASTYFER	PRESENT	33	ABSENT	ABSENT
MOJEAGA	ABSENT	34	ABSENT	ABSENT
MOJEAGA	ABSENT	35	ABSENT	ABSENT
MOJEAGA	ABSENT	36	ABSENT	ABSENT
MOJEAGA	ABSENT	37	ABSENT	ABSENT
ASTYFER	PRESENT	38	ABSENT	ABSENT
ASTYFER	PRESENT	39	ABSENT	ABSENT
ASTYFER	PRESENT	40	ABSENT	ABSENT
ASTYFER	PRESENT	41	ABSENT	ABSENT

## Sheet: Sheet3
									BEFORE THERAPY
GROUP	S/NO	Na	K	Cl	Bicarbonate	pre-UREA	pre-CREATININE	pre-AST	pre-ALP	Platelet
MOJEAGA	1	134	3.4	103	26	2.3	110	12	41
ASTYFER	2	135	3.1	99	26	2.3	110	12	41
ASTYFER	3	133.9	3.96	100	23.9	2.4	111	7	201.5
MOJEAGA	4	133	3.75	99.8	25.7	2.1	99	8	42
MOJEAGA	5	134	3.69	97	25.2	1.9	97	7	41
ASTYFER	6	130	3.1	92	24.8	2	89	7	43
MOJEAGA	7	131	3.2	98	24.9	2	88	7.2	44
MOJEAGA	8	140	3.8	97	27	2.1	88	22.5	77.2
ASTYFER	9	140	3.3	99	27	2.4	100	14	69
MOJEAGA	10	135	3.4	97	22.5	2.4	111	27	84
MOJEAGA	11	134	3.3	99	22.5	2.4	100	29	70
MOJEAGA	12	134	3.3	99	22.3	2.5	89	29	71
MOJEAGA	13	133	3.4	96	20	2.2	100	25	80
ASTYFER	14	142	4	90	28	2.5	99	14.5	74
ASTYFER	15	143	3.8	94	27	2.5	100	14.5	73
MOJEAGA	16	136	3.9	93	23.6	2.1	101	15	86
ASTYFER	17	134	3.3	99	27	2.4	100	14	69
MOJEAGA	18	131	3.2	98	24.9	2	88	7.2	44
MOJEAGA	19	131	3.2	98	24.9	2	88	7.2	44
ASTYFER	20	142	4	90	28	2.5	99	14.5	74
ASTYFER	21	142	4	90	28	2.5	99	14.5	74
MOJEAGA	22	134	3.4	103	26	2.3	110	12	41
MOJEAGA	23	134	3.4	103	26	2.3	110	12	41
MOJEAGA	24	134	3.4	103	26	2.3	110	12	41
MOJEAGA	25	134	3.4	103	26	2.3	110	12	41
MOJEAGA	26	134	3.4	103	26	2.3	110	12	41
MOJEAGA	27	134	3.4	103	26	2.3	110	12	41
ASTYFER	28	140	3.3	99	27	2.4	100	14	69
ASTYFER	29	140	3.3	99	27	2.4	100	14	69
ASTYFER	30	140	3.3	99	27	2.4	100	14	69
ASTYFER	31	140	3.3	99	27	2.4	100	14	69
ASTYFER	32	140	3.3	99	27	2.4	100	14	69
ASTYFER	33	140	3.3	99	27	2.4	100	14	69
MOJEAGA	34	134	3.4	103	26	2.3	110	12	41
MOJEAGA	35	134	3.4	103	26	2.3	110	12	41
MOJEAGA	36	134	3.4	103	26	2.3	110	12	41
MOJEAGA	37	134	3.4	103	26	2.3	110	12	41
ASTYFER	38	140	3.3	99	27	2.4	100	14	69
ASTYFER	39	140	3.3	99	27	2.4	100	14	69
ASTYFER	40	140	3.3	99	27	2.4	100	14	69
ASTYFER	41	140	3.3	99	27	2.4	100	14	69
